# Supplementary material for: Endoscope-Assisted Versus Conventional Posterior Fossa Decompression with Duraplasty for Chiari I Malformation: A Single-Center Comparative Study
Source: Medicina (Kaunas). 2026 Jul 3;62(7):1285. doi: 10.3390/medicina62071285 (PMC13414425; doi:10.3390/medicina62071285)
Supplement: Supplementary file 1 [file medicina-62-01285-s001.zip]

Archive with 1 entries (1 files):
- medicina-4355900-supplementary.pdf
